# Supplementary material for: Stable C and N isotope analysis of hair suggest undernourishment as a factor in the death of a mummified girl from late 19th century San Francisco, CA
Source: PLoS One. 2017 Sep 18;12(9):e0184921. doi: 10.1371/journal.pone.0184921 (PMC5602664; doi:10.1371/journal.pone.0184921)
Supplement: S1 File — (XLS) [file pone.0184921.s001.xls]

## Sheet: _xltb_storage_
XL Toolbox Settings
	export_preset	<?xml version="1.0" encoding="utf-16"?> <Preset xmlns:xsi="http://www.w3.org/2001/XMLSchema-instance" xmlns:xsd="http://www.w3.org/2001/XMLSchema"> <Name>Tiff, 600 dpi, RGB, Transparent canvas</Name> <Dpi>600</Dpi> <FileType>Tiff</FileType> <ColorSpace>Rgb</ColorSpace> <Transparency>TransparentCanvas</Transparency> <UseColorProfile>false</UseColorProfile> <ColorProfile>ProPhoto</ColorProfile> </P…
	export_path	C:\Users\jweerken\Documents\Pubs\SF Girl\d15N Time Series.tif

## Sheet: Samples
Sample ID	d13C	C Amount (ug)	d15N	N Amount (ug)	Amount (mg)	Distance from Root	Median Estimated Age before death (months)
SFMH A	-18.0323	456.725	10.6807	151.876	1.001	0-5 mm	0.185185
SFMH B	-18.0435	459.913	10.4217	153.069	1.014	0-10 mm	0.555556
SFMH C	-18.0391	383.614	10.7696	125.518	0.858	10-15 mm	0.925926
SFMH D	-17.9098	398.417	10.7019	130.328	0.836	15-20 mm	1.2963
SFMH E	-17.927	352.999	10.887	113.459	0.807	20-25 mm	1.66667
SFMH F	-17.931	386.784	10.5164	126.721	0.861	25-30 mm	2.03704
SFMH G	-18.0209	363.548	10.0926	116.599	0.803	30-35 mm	2.40741
SFMH H	-18.2253	376.218	10.1008	123.11	0.815	35-40 mm	2.77778
SFMH I	-18.2702	420.652	10.2119	137.528	0.928	40-45 mm	3.14815
SFMH J	-18.2977	373.049	9.90582	122.989	0.828	45-50 mm	3.51852
SFMH K	-18.2675	364.603	10.083	119.615	0.833	50-55 mm	3.88889
SFMH L	-18.1882	371.993	9.91827	122.026	0.855	55-60 mm	4.25926
SFMH M	-18.1618	374.105	9.9014	122.748	0.846	60-65 mm	4.62963
SFMH N	-18.2121	360.382	9.73284	117.564	0.795	65-70 mm	5
SFMH O	-18.1348	391.013	9.81276	127.924	0.848	70-75 mm	5.37037
SFMH P	-18.2563	381.5	9.73941	124.314	0.854	75-80 mm	5.74074
SFMH Q	-18.1944	357.217	9.42256	116.478	0.815	80-85 mm	6.11111
SFMH R	-18.1315	447.167	9.79859	145.907	0.917	85-90 mm	6.48148
SFMH S	-18.2279	370.937	9.51209	120.941	0.847	90-95 mm	6.85185
SFMH T	-18.2774	349.835	9.28838	114.184	0.815	95-100 mm	7.22222
SFMH U	-18.3198	360.382	9.61651	117.444	0.816	100-105 mm	7.59259
SFMH V	-18.4116	358.272	9.29347	117.202	0.812	105-110 mm	7.96296
SFMH W	-18.6283	466.513	9.51615	155.105	1.154	110-115 mm	8.33333
SFMH X	-18.7674	507.436	9.65654	168.658	0.925	115-120 mm	8.7037
SFMH Y	-18.7638	413.035	9.49335	136.781	1.152	120-125 mm	9.07407
SFMH Z	-18.8597	502.18	9.6131	165.274	0.992	125-130 mm	9.44444
SFMH AA	-18.9701	444.212	9.79105	146.184	1.078	130-135 mm	9.81481
SFMH BB	-19.027	485.352	9.72945	160.18	0.951	135-140 mm	10.1852
SFMH CC	-19.0566	422.763	9.72506	139.281	0.885	140-145 mm	10.5556
SFMH DD	-19.107	384.491	9.65696	125.555	1.034	145-150 mm	10.9259
SFMH EE	-19.0643	448.883	9.76545	145.611	1.027	150-155 mm	11.2963
SFMH FF	-19.0569	417.301	9.84325	134.973	0.839	155-160 mm	11.6667
SFMH GG	-19.0801	350.129	9.80633	114.207	0.804	160-165 mm	12.037
SFMH HH	-18.9856	309.393	9.8914	101.385	0.804	165-170 mm	12.4074
SFMH II	-18.9411	319.264	9.85407	103.187	0.947	170-175 mm	12.7778
SFMH JJ	-19.0331	369.64	9.8453	118.877	1.071	175-180 mm	13.1481
SFMH KK	-19.011	434.91	9.85316	139.438	1.105	180-185 mm	13.5185
SFMH LL	-18.9913	451.85	9.94447	146.57	0.821	185-190 mm	13.8889
SFMH MM	-18.9874	339.546	9.8042	109.017	0.808	190-200 mm	14.5

## Sheet: Reference Standards
Analysis	Reference	Weight (ug)	C Amount (ug)	d13C	N Amount (ug)	d15N		Reference Values
373875	G-13		503.545	-21.6	103.777	7.52587		Ref Id	Name	d13C	%C	d15N	%N
373926	G-13		500.348	-21.7391	104.019	7.37042		G-13	Bovine Liver	-21.69		7.72
	G-13 StdDev			0.0983134		0.109919
373810	G-18		441.86	-27.6849	81.0232	-10.2446		G-18	Nylon 5	-27.72		-10.31
373813	G-18		466.289	-27.7094	87.9767	-10.4866		G-20	Glutamic Acid	-16.65	40.81	-6.8	9.52
373814	G-18		445.044	-27.7597	84.1969	-10.2223		G-21	Enriched Alanine			41.13
373815	G-18		441.86	-27.6795	83.9529	-10.4655		G-21	Enriched Alanine	43.02
373816	G-18		435.494	-27.7508	82.7325	-10.3721
373831	G-18		436.555	-27.6841	83.0987	-10.305
373833	G-18		448.229	-27.8385	85.4167	-10.2413
373846	G-18		430.192	-27.7687	81.7559	-10.434
373847	G-18		439.738	-27.7197	83.9529	-10.1684
373860	G-18		435.494	-27.6305	82.3663	-10.3037
373862	G-18		455.663	-27.6337	86.5141	-10.0835
373874	G-18		457.788	-27.7564	87.0017	-10.5191
373878	G-18		446.106	-27.6583	85.9045	-10.0121
373879	G-18		454.601	-27.7103	86.636	-10.1818
373892	G-18		430.192	-27.7413	81.878	-10.2985
373894	G-18		456.725	-27.7044	87.1236	-10.3342
373905	G-18		428.071	-27.7433	79.8016	-10.4356
373907	G-18		427.011	-27.8261	81.1453	-10.2253
373920	G-18		433.373	-27.7679	83.3428	-10.417
373921	G-18		422.771	-27.7176	80.2903	-10.4903
373924	G-18		441.86	-27.7723	83.4648	-10.3657
373929	G-18		440.799	-27.6252	81.7559	-10.1033
373930	G-18		436.555	-27.6764	82.8546	-10.4116
	G-18 StdDev			0.0573227		0.140677
373817	G-20	5001	2044.38	-16.6208	476.306	-6.64335
373832	G-20	202	77.0686	-16.7542	18.2299	-6.7554
373861	G-20	1305	534.488	-16.5005	124.314	-6.64571
373893	G-20	3506	1421.29	-16.791	333.157	-6.54826
373906	G-20	493	206.145	-16.6348	47.6242	-6.43111
373925	G-20	2187	897.884	-16.7187	208.571	-6.72723
	G-20 StdDev			0.106295		0.119751
373876	G-21		274.133	42.9657	104.019	41.0733
373877	G-21		332.977	43.049	127.924	41.1474
373927	G-21		325.608	43.0531	125.518	41.176
373928	G-21		330.871	43.0112	129.126	41.1147
	G-21 StdDev			0.0406839		0.044138
